# Supplementary material for: COVID-19 Booster Vaccine Hesitancy among Hemodialysis Patients in Saudi Arabia Using the Health Belief Model: A Multi-Centre Experience
Source: Vaccines (Basel). 2022 Dec 31;11(1):95. doi: 10.3390/vaccines11010095 (PMC9862905; doi:10.3390/vaccines11010095)
Supplement: Supplementary file 1 [file vaccines-11-00095-s001.zip]

Archive with 1 entries (1 files):
- vaccines-2059960-supplementary.pdf
